# Supplementary material for: Descolea quercina (Bolbitiaceae), a new species from moist temperate forests in Pakistan
Source: MycoKeys. 2017 Nov 9;(27):65–76. doi: 10.3897/mycokeys.27.14730 (PMC5804119; doi:10.3897/mycokeys.27.14730)
Supplement: XML Treatment for Descolea quercina [file mycokeys.27.14730-treatment1.xml]

<!DOCTYPE tp:taxon-treatment
  PUBLIC "-//TaxonX//DTD Taxonomic Treatment Publishing DTD v0 20100105//EN" "tax-treatment-NSO.dtd">
<tp:taxon-treatment xmlns:tp="http://www.plazi.org/taxpub"><tp:treatment-meta><kwd-group><label>Taxon classification</label><kwd><named-content xmlns:xlink="http://www.w3.org/1999/xlink" content-type="kingdom">Fungi</named-content></kwd><kwd><named-content xmlns:xlink="http://www.w3.org/1999/xlink" content-type="order">Agaricales</named-content></kwd><kwd><named-content xmlns:xlink="http://www.w3.org/1999/xlink" content-type="family">Bolbitiaceae</named-content></kwd></kwd-group><mixed-citation publication-type="journal"><person-group><name><surname>Khan</surname><given-names>Junaid</given-names></name><name><surname>Sher</surname><given-names>Hassan</given-names></name><name><surname>Naseer</surname><given-names>Arooj</given-names></name><name><surname>Khalid</surname><given-names>Abdul Nasir</given-names></name></person-group><article-title>
          <italic><tp:taxon-name><tp:taxon-name-part taxon-name-part-type="genus" reg="Descolea">Descolea</tp:taxon-name-part> <tp:taxon-name-part taxon-name-part-type="species" reg="quercina">quercina</tp:taxon-name-part></tp:taxon-name></italic> (<tp:taxon-name><tp:taxon-name-part taxon-name-part-type="genus" reg="Bolbitiaceae">Bolbitiaceae</tp:taxon-name-part></tp:taxon-name>), a new species from moist temperate forests in Pakistan</article-title><source>MycoKeys</source><day>9</day><month>11</month><year>2017</year><volume>2017</volume><issue>27</issue><fpage>65</fpage><lpage>76</lpage><pub-id pub-id-type="doi">10.3897/mycokeys.27.14730</pub-id></mixed-citation></tp:treatment-meta><tp:nomenclature><tp:taxon-name>
            <tp:taxon-name-part taxon-name-part-type="genus" reg="Descolea">Descolea</tp:taxon-name-part>
            <tp:taxon-name-part taxon-name-part-type="species" reg="quercina">quercina</tp:taxon-name-part>
            <object-id xmlns:xlink="http://www.w3.org/1999/xlink" content-type="mycobank" xlink:type="simple">820545</object-id>
          </tp:taxon-name><tp:taxon-authority>J. Khan &amp; A. Naseer</tp:taxon-authority><tp:taxon-status xmlns:xlink="http://www.w3.org/1999/xlink" xlink:type="simple">sp. nov.</tp:taxon-status><xref ref-type="fig" rid="F3">Figures 3</xref><xref ref-type="fig" rid="F4">, 4</xref><xref ref-type="fig" rid="F5">, 5</xref></tp:nomenclature><tp:treatment-sec sec-type="material" id="SECID0E6BAE"><title>Type.</title><p>PAKISTAN. Khyber Pakhtunkhwa Province, Swat district, Malam Jabba valley, 1950 m alt., 25 July 2015, Junaid Khan, MJ-1590, (holotype: SWAT000135).</p></tp:treatment-sec><tp:treatment-sec sec-type="diagnosis" id="SECID0EECAE"><title>Diagnosis.</title><p>Basidiomata medium to large, pileus convex to convex-campanulate with a broad umbo in young stages, light yellowish brown to deep yellowish brown, surface dry, hygrophanous, squamose to squamose-granulose with striate margin; basidiospores limoniform, coarsely verrucose with partly concrescent verrucae.</p><fig id="F3" position="float" orientation="portrait"><label>Figure 3.</label><caption><p>
                <bold>a–e</bold> Basidiomata of <italic><tp:taxon-name><tp:taxon-name-part taxon-name-part-type="genus" reg="Descolea">Descolea</tp:taxon-name-part> <tp:taxon-name-part taxon-name-part-type="species" reg="quercina">quercina</tp:taxon-name-part></tp:taxon-name></italic> sp.nov. <bold>a, b</bold> AST33 <bold>c, d</bold> MJ-1590 (Holotype) <bold>e</bold> Natural habitat (MJ-1590a). Scale bars 12mm for <bold>a, b</bold>; 40 mm for <bold>c–e</bold></p></caption><graphic xmlns:xlink="http://www.w3.org/1999/xlink" xlink:href="mycokeys-27-065-g003.jpg" position="float" orientation="portrait" xlink:type="simple" id="oo_167262.jpg"/></fig></tp:treatment-sec><tp:treatment-sec sec-type="description" id="SECID0EMDAE"><title>Description.</title><p>
            <bold><italic><tp:taxon-name><tp:taxon-name-part taxon-name-part-type="genus" reg="Pileus">Pileus</tp:taxon-name-part></tp:taxon-name></italic></bold> 50–70 mm diameter, convex to convex-campanulate with a broad umbo when young, plane to plano-concave by maturity, light yellowish brown (7.5YR 7/4) to deep yellowish brown (10YR 3/8) with or without olivaceous tinge, surface hygrophanous, squamose to squamose-granulose, scales more or less concentrically arranged, loose, disappearing in age, margin striate; context strong yellowish brown (10YR 5/8), moist, thicker at the center (2–3 mm), color unchanging upon cutting. <bold><italic>Lamellae</italic></bold> adnexed, close, light grayish brown (7.5YR 6/4) in young specimens, yellowish brown in mature specimens (7.5YR 7/4), lamellar edge even, lamellulae present, mostly 3 in number, rarely single, often crisped at terminals, some lamellae forking near the stipe. <bold><italic>Stipe</italic></bold> 50–70 × 8–12 mm, central, <!--PageBreak-->thickening towards base, light yellowish brown (7.5 YR 7/4) to strong yellowish brown (10YR 4/8) and smooth above the ring , yellowish brown (10YR 5/6) and longitudinally fibrillose below the annulus; annulus membranous, concolorous with the lamellae, strongly striate on the upper surface, smooth to slightly scaly <!--PageBreak--><!--PageBreak-->below, margin appendiculate; context fibrous, interior hollow at the center, flesh whitish above the annulus, yellowish brown (10YR 5/6) below, moist. Smell and taste rancid when cut.</p><!--PageBreak--><p>
            <bold><italic>Basidiospores</italic></bold> (10–) 11.5–13 (–14) × (6.5–) 6.7–8.6 (–9) µm, Q = 1.4–1.7 (–1.9), Me = 12.0 × 7.9 µm, Qe = 1.5, limoniform, with prominent papilla, coarsely verrucose, verrucae partly concrescent, with prominent smooth apiculus, perispore distinct, without germ-pore, plage smooth, rust brown in <abbrev xmlns:xlink="http://www.w3.org/1999/xlink" xlink:title="5% (w/v) aqueous Potassium Hydroxide" id="ABBRID0EPEAE" xlink:type="simple">KOH</abbrev>. <bold><italic>Basidia</italic></bold> 25–40 × 8–12 µm, clavate, tetra-sterigmated, rarely bi sterigmated, sterigmata 3–5 µm long, with clamp connections at the bases. <bold><italic>Cheilocystidia</italic></bold> 40–45 × 10–15 µm, broadly clavate to clavate, some with acute apices 4–6 µm long. <bold><italic>Pleurocystidia</italic></bold> similar to cheilocystidia, lanceolate to clavate, some with sub-acute to sub-capitate apices, appendix longer (6–8 µm) than with cheilocystidia. <bold><italic>Pileipellis</italic></bold> a hymeniform layer, consisting of broadly clavate, clavate to fusiform elements, 20–25 × 10–20 µm, strongly encrusted with golden brown pigment. Hyphae of the universal veil thin walled, cylindrical, 3–6 µm in diameter, strongly encrusted with golden brown pigment, clamp connections present.</p><fig id="F4" position="float" orientation="portrait"><label>Figure 4.</label><caption><p>
                <bold>a–d</bold> Basidiospores of <italic><tp:taxon-name><tp:taxon-name-part taxon-name-part-type="genus" reg="Descolea">Descolea</tp:taxon-name-part> <tp:taxon-name-part taxon-name-part-type="species" reg="quercina">quercina</tp:taxon-name-part></tp:taxon-name></italic> (MJ-1590) <bold>a</bold>, <bold>b</bold> <abbrev xmlns:xlink="http://www.w3.org/1999/xlink" xlink:title="scanning electron microscopy" id="ABBRID0EYFAE" xlink:type="simple">SEM</abbrev> <bold>c</bold>, <bold>d</bold> in <abbrev xmlns:xlink="http://www.w3.org/1999/xlink" xlink:title="5% (w/v) aqueous Potassium Hydroxide" id="ABBRID0EAGAE" xlink:type="simple">KOH</abbrev> solution. Scale bars 10 µm for <bold>a, c, d</bold>; 2 µm for <bold>b</bold>.</p></caption><graphic xmlns:xlink="http://www.w3.org/1999/xlink" xlink:href="mycokeys-27-065-g004.jpg" position="float" orientation="portrait" xlink:type="simple" id="oo_167263.jpg"/></fig></tp:treatment-sec><tp:treatment-sec sec-type="distribution" id="SECID0ENGAE"><title>Known distribution.</title><p>PAKISTAN, Khyber Pakhtunkhwa province, Swat district, Malam Jabba valley, Kishawra village. PAKISTAN Khyber Pakhtunkhwa Province, Shangla district, Toa valley.</p></tp:treatment-sec><tp:treatment-sec sec-type="ecology" id="SECID0ESGAE"><title>Ecology.</title><p>Associated with <italic><tp:taxon-name><tp:taxon-name-part taxon-name-part-type="genus" reg="Quercus">Quercus</tp:taxon-name-part></tp:taxon-name></italic> species. Season July-August</p></tp:treatment-sec><tp:treatment-sec sec-type="etymology" id="SECID0E6GAE"><title>Etymology.</title><p>The epithet “<tp:taxon-name><tp:taxon-name-part taxon-name-part-type="genus" reg="Descolea"/><tp:taxon-name-part taxon-name-part-type="species" reg="quercina">quercina</tp:taxon-name-part></tp:taxon-name>” refers to association of this taxon with <italic><tp:taxon-name><tp:taxon-name-part taxon-name-part-type="genus" reg="Quercus">Quercus</tp:taxon-name-part></tp:taxon-name></italic> species.</p><!--PageBreak--></tp:treatment-sec><tp:treatment-sec sec-type="conservation status" id="SECID0EWHAE"><title>Conservation status.</title><p>The species is very rare and is currently reported from two locations in the districts of Shangla and Swat in the northern areas of Khyber Pakhtunkhwa province, Pakistan.</p></tp:treatment-sec><tp:treatment-sec sec-type="material" id="SECID0E2HAE"><title>Additional specimens examined.</title><p>Pakistan, Khyber Pakhtunkhwa province, Shangla district, Toa valley, 2000 m alt., among decomposing litter under <italic><tp:taxon-name><tp:taxon-name-part taxon-name-part-type="genus" reg="Quercus">Quercus</tp:taxon-name-part> <tp:taxon-name-part taxon-name-part-type="species" reg="incana">incana</tp:taxon-name-part></tp:taxon-name></italic>, 15 July 2015, Arooj Naseer, AST33, (<ext-link xmlns:xlink="http://www.w3.org/1999/xlink" ext-link-type="gen" xlink:href="LAH35218" xlink:type="simple">LAH35218</ext-link>). Pakistan, Khyber Pakhtunkhwa province, Swat district, Malam Jabba valley, 1900 m alt., on soil under <italic><tp:taxon-name><tp:taxon-name-part taxon-name-part-type="genus" reg="Quercus">Quercus</tp:taxon-name-part> <tp:taxon-name-part taxon-name-part-type="species" reg="dilatata">dilatata</tp:taxon-name-part></tp:taxon-name></italic> Royle, 25 July 2015, Junaid Khan, MJ-1590a, (<ext-link xmlns:xlink="http://www.w3.org/1999/xlink" ext-link-type="gen" xlink:href="LAH35219" xlink:type="simple">LAH35219</ext-link>).</p><fig id="F5" position="float" orientation="portrait"><label>Figure 5.</label><caption><p>
                <bold>a–e</bold> Microscopic structures of <italic><tp:taxon-name><tp:taxon-name-part taxon-name-part-type="genus" reg="Descolea">Descolea</tp:taxon-name-part> <tp:taxon-name-part taxon-name-part-type="species" reg="quercina">quercina</tp:taxon-name-part></tp:taxon-name></italic> (Holotype): <bold>a, b</bold> Pileipellis <bold>c</bold> Basidia <bold>d</bold> Cheilocystidia <bold>e</bold> Pleurocystidia. Scale bars 13 µm for <bold>a, b</bold>; 16 µm for <bold>c–e</bold>.</p></caption><graphic xmlns:xlink="http://www.w3.org/1999/xlink" xlink:href="mycokeys-27-065-g005.jpg" position="float" orientation="portrait" xlink:type="simple" id="oo_167264.jpg"/></fig></tp:treatment-sec></tp:taxon-treatment>
